# Supplementary material for: Evaluating the Nephrotoxicity of Area-under-the-Curve-Based Dosing of Vancomycin with Concomitant Antipseudomonal Beta-Lactam Antibiotics: A Systematic Review and Meta-Analysis
Source: Medicina (Kaunas). 2023 Mar 31;59(4):691. doi: 10.3390/medicina59040691 (PMC10146400; doi:10.3390/medicina59040691)
Supplement: Supplementary file 1 [file medicina-59-00691-s001.zip]

Archive with 1 entries (1 files):
- Supplemental document AUC.pdf
